# Supplementary material for: Disentangling the History of Deep Ocean Disposal for DDT and Other Industrial Waste Off Southern California
Source: Environ Sci Technol. 2024 Feb 21;58(9):4346–56. doi: 10.1021/acs.est.3c08575 (PMC10919092; doi:10.1021/acs.est.3c08575)
Supplement: Supplementary file 2 — es3c08575_si_002.xlsx [file es3c08575_si_002.xlsx]

## Sheet: data
	Sample_ID	Latitude	Longitude	Water_depth (m)	Sediment_depth_interval (cm)	Sediment_mid_depth (cm)	Sampling_Date	Solid%	2,4'-DDE (µg/kg)	4,4'-DDE (µg/kg)	2,4'-DDD (µg/kg)	4,4'-DDD (µg/kg)	2,4'-DDT (µg/kg)	4,4'-DDT (µg/kg)	∑DDX (µg/kg)	∑DDE (µg/kg)	∑DDD (µg/kg)	∑DDT (µg/kg)	TOC(%)	TN (%)	d13C (‰ VPDB)	d15N (‰ air)	C/N	Radiocarbon_Fm	Radiocarbon_Fm_sd	210Pb_age (yr)	210Pb_age_sd (yr)	137Cs (bq/kg)	137Cs_sd (bq/kg)
Transect 1 from east to west
T1-a
	S13-01-A	33.65	-118.433	862	0-1	0.5	2022-12-15	17.7	18.6	156	7.83	13.1	1.81	5.23	202.57	174.6	20.93	7.04	3.76968	0.408356	-22.8237	7.84356	9.23135
	S13-02-A	33.65	-118.433	862	1-2	1.5	2022-12-15	28	26.3	233	8.8	13.4	1.25	5.85	288.6	259.3	22.2	7.1	3.9321	0.423718	-22.7898	7.5253	9.28
	S13-03-A	33.65	-118.433	862	2-3	2.5	2022-12-15	29.1	39	312	11.6	17.3	1.5	13.2	394.6	351	28.9	14.7	3.61548	0.383671	-22.7361	7.51979	9.42338
	S13-04-A	33.65	-118.433	862	3-4	3.5	2022-12-15	30.6	80.4	620	23.1	27.7	0	11.8	763	700.4	50.8	11.8	3.78259	0.395808	-22.7115	7.25421	9.55662
	S13-05-A	33.65	-118.433	862	4-5	4.5	2022-12-15	28.8	207	1600	57.2	59	0	21.5	1944.7	1807	116.2	21.5	3.76241	0.40068	-22.8506	7.01837	9.39007
	S13-06-A	33.65	-118.433	862	5-6	5.5	2022-12-15	28.6	351	2390	115	180	24.2	57.4	3117.6	2741	295	81.6	4.31115	0.441761	-22.7579	7.56061	9.75899
	S13-07-A	33.65	-118.433	862	6-7	6.5	2022-12-15	34.6	51.9	204	169	370	683	1080	2557.9	255.9	539	1763	4.22758	0.44504	-22.5489	7.77054	9.49933
	S13-08-A	33.65	-118.433	862	7-8	7.5	2022-12-15	37.1	9.82	37	15.8	17.2	0	0	79.82	46.82	33	0	3.58245	0.386311	-22.5246	7.74187	9.27349
	S13-09-A	33.65	-118.433	862	8-9	8.5	2022-12-15	34.6	2.42	16.4	0	1.68	0	9.13	29.63	18.82	1.68	9.13	3.21976	0.35146	-22.5956	7.57371	9.1611
	S13-10-A	33.65	-118.433	862	9-10	9.5	2022-12-15	35.7	0	11.8	0	0	0	0	11.8	11.8	0	0	3.16337	0.348218	-22.5703	7.70859	9.08444
	S13-11-A	33.65	-118.433	862	10-12	11	2022-12-15	37.1	0	6.28	0	0	0	0	6.28	6.28	0	0	3.18188	0.34916	-22.4347	7.72923	9.11297
	S13-12-A	33.65	-118.433	862	12-14	13	2022-12-15												3.12877	0.350288	-22.4015	7.74024	8.932
	S13-13-A	33.65	-118.433	862	14-16	15	2022-12-15												3.03485	0.340095	-22.2451	8.00547	8.92353
	S13-14-A	33.65	-118.433	862	16-18	17	2022-12-15												3.31879	0.370495	-22.4175	7.88241	8.95771
	S13-15-A	33.65	-118.433	862	18-20	19	2022-12-15	38.8	0	3.39	0	0	0	0	3.39	3.39	0	0	3.37731	0.38223	-22.2773	8.14337	8.83581
T1-b
	S12-01-A	33.63	-118.543	886	0-1	0.5	2022-12-15	20.8	3.07	22.5	1.47	2.02	1.93	3.02	34.01	25.57	3.49	4.95	3.97978	0.454079	-22.4784	8.52289	8.76451
	S12-02-A	33.63	-118.543	886	1-2	1.5	2022-12-15	13.4	31.9	268	12.7	18.2	7.78	23.8	362.38	299.9	30.9	31.58	4.26124	0.458358	-22.5812	7.71434	9.29675
	S12-03-A	33.63	-118.543	886	2-3	2.5	2022-12-15	20.2	20.5	152	9.17	12.4	0	10.4	204.47	172.5	21.57	10.4	4.15912	0.459556	-22.6257	7.37998	9.0503
	S12-04-A	33.63	-118.543	886	3-4	3.5	2022-12-15	25.2	18.7	156	7.12	10.1	2.65	5.75	200.32	174.7	17.22	8.4	4.03979	0.440906	-22.6659	7.26021	9.16249
	S12-05-A	33.63	-118.543	886	4-5	4.5	2022-12-15	27.8	23.8	211	9.39	11.8	3.11	8.49	267.59	234.8	21.19	11.6	4.21174	0.44684	-22.6381	7.46974	9.42562
	S12-06-A	33.63	-118.543	886	5-6	5.5	2022-12-15	29.8	54.7	428	19	18.7	0	9.72	530.12	482.7	37.7	9.72	4.39791	0.460711	-22.3276	7.82564	9.54593
	S12-07-A	33.63	-118.543	886	6-7	6.5	2022-12-15	29.6	162	1160	62.4	72	10.6	28.9	1495.9	1322	134.4	39.5	4.32302	0.453201	-22.4318	7.52892	9.53886
	S12-08-A	33.63	-118.543	886	7-8	7.5	2022-12-15	30.9	121	694	113	228	36.9	81.3	1274.2	815	341	118.2	3.94057	0.424901	-22.4056	7.76536	9.2741
	S12-09-A	33.63	-118.543	886	8-9	8.5	2022-12-15	32.4	11.7	25.1	29.1	51	20.6	103	240.5	36.8	80.1	123.6	3.7326	0.414626	-22.4249	7.89004	9.00231
	S12-10-A	33.63	-118.543	886	9-10	9.5	2022-12-15	32.2	3.33	9.02	2.97	2.19	0	0	17.51	12.35	5.16	0	3.57085	0.399932	-22.4763	7.69297	8.92864
	S12-11-A	33.63	-118.543	886	10-12	11	2022-12-15	34.2	3.31	18.5	2.84	4.4	0	1.16	30.21	21.81	7.24	1.16	3.727	0.411586	-22.6491	7.76649	9.05522
	S12-12-A	33.63	-118.543	886	12-14	13	2022-12-15												3.72224	0.41579	-22.4453	7.82215	8.95221
	S12-13-A	33.63	-118.543	886	14-16	15	2022-12-15												3.62975	0.410123	-22.4267	7.83963	8.85039
	S12-14-A	33.63	-118.543	886	16-18	17	2022-12-15												3.70195	0.418006	-22.2646	7.81104	8.85623
	S12-15-A	33.63	-118.543	886	18-20	19	2022-12-15	35.1	0	1.76	0	1.5	1.15	2.69	7.1	1.76	1.5	3.84	3.8177	0.435998	-22.0189	7.97979	8.75623
T1-c
	S11-01-A	33.6167	-118.667	758	0-1	0.5	2022-12-15	27.3	0.968	7.67	0.783	1.23	0.718	1.11	12.479	8.638	2.013	1.828	3.62951	0.421252	-22.087	8.15621	8.616
	S11-02-A	33.6167	-118.667	758	1-2	1.5	2022-12-15	32.4	2.85	19.8	2.71	3.61	15.7	9.83	54.5	22.65	6.32	25.53	3.4006	0.392644	-22.232	8.02203	8.66078
	S11-03-A	33.6167	-118.667	758	2-3	2.5	2022-12-15	30.9	0.49	26.5	3.29	4.46	2.35	6.02	43.11	26.99	7.75	8.37	3.49814	0.404474	-22.1324	7.88739	8.6486
	S11-04-A	33.6167	-118.667	758	3-4	3.5	2022-12-15	32.5	3.59	26.5	3.76	4.3	3.43	2.71	44.29	30.09	8.06	6.14	3.57828	0.413645	-22.1253	7.9341	8.65062
	S11-05-A	33.6167	-118.667	758	4-5	4.5	2022-12-15	32.7	4.55	33.1	3.9	6.01	3.19	28	78.75	37.65	9.91	31.19	3.72729	0.441617	-22.168	7.99229	8.44009
	S11-06-A	33.6167	-118.667	758	5-6	5.5	2022-12-15	32.6	3.62	30.9	2.63	3.36	1.76	2.64	44.91	34.52	5.99	4.4	3.88392	0.44625	-22.3629	7.75178	8.70346
	S11-07-A	33.6167	-118.667	758	6-7	6.5	2022-12-15	33.8	6.8	56	5.17	7.05	6.06	21.8	102.88	62.8	12.22	27.86	3.86632	0.445371	-22.3047	7.79291	8.68111
	S11-08-A	33.6167	-118.667	758	7-8	7.5	2022-12-15	34.4	8.26	70	6.16	11	3.47	8.87	107.76	78.26	17.16	12.34	3.56295	0.40534	-22.3772	7.50367	8.79003
	S11-09-A	33.6167	-118.667	758	8-9	8.5	2022-12-15	37.5	5.1	37	8.01	8.02	39.4	23.6	121.13	42.1	16.03	63	3.6578	0.421021	-22.2131	7.58765	8.68794
	S11-10-A	33.6167	-118.667	758	9-10	9.5	2022-12-15	35.7	2.32	16.4	2.96	3.19	1.79	1.18	27.84	18.72	6.15	2.97	3.57387	0.415417	-22.1859	7.80826	8.60311
	S11-11-A	33.6167	-118.667	758	10-12	11	2022-12-15	35.9	7.24	36.9	9.13	16.5	12.1	20.3	102.17	44.14	25.63	32.4	3.41918	0.39596	-22.2885	7.70133	8.63517
	S11-12-A	33.6167	-118.667	758	12-14	13	2022-12-15												3.54082	0.409991	-22.1141	7.89749	8.63634
	S11-13-A	33.6167	-118.667	758	14-16	15	2022-12-15												3.42777	0.395453	-22.1408	7.85166	8.66796
	S11-14-A	33.6167	-118.667	758	16-18	17	2022-12-15
	S11-15-A	33.6167	-118.667	758	18-20	19	2022-12-15	38	0.572	2.83	0	0.719	0	0	4.121	3.402	0.719	0	3.38816	0.39291	-21.9961	7.75953	8.62324
Transect 2 from east to west
T2-a
	S1-01-A	33.7002	-118.33	47	0-1	0.5	2022-11-07												1.60394	0.173149	-22.9943	6.57672	9.26336
	S1-02-A	33.7002	-118.33	47	1-3	1.5	2022-11-07												1.7168	0.165541	-23.3527	6.47753	10.3708
	S1-03-A	33.7002	-118.33	47	2-3	2.5	2022-11-07	53	214	1230	42	108	0	397	1991	1444	150	397	1.71788	0.162842	-22.8253	6.00122	10.5493
	S1-04-A	33.7002	-118.33	47	3-4	3.5	2022-11-07												1.93085	0.158903	-23.4811	5.15314	12.1512
	S1-05-A	33.7002	-118.33	47	4-5	4.5	2022-11-07	59.5	291	1420	57.3	133	7.13	163	2071.43	1711	190.3	170.13	2.14107	0.173295	-23.5266	5.33856	12.3551
	S1-06-A	33.7002	-118.33	47	5-6	5.5	2022-11-07												1.91749	0.160697	-23.6169	5.51993	11.9323
	S1-07-A	33.7002	-118.33	47	6-7	6.5	2022-11-07	60.3	582	2700	98.7	201	0	121	3702.7	3282	299.7	121	1.8348	0.149731	-23.9385	5.22724	12.254
	S1-08-A	33.7002	-118.33	47	7-8	7.5	2022-11-07												2.06423	0.164469	-24.0789	4.45395	12.5508
	S1-09-A	33.7002	-118.33	47	8-9	8.5	2022-11-07	61	739	3420	130	263	0	632	5184	4159	393	632	2.34941	0.169907	-23.9061	4.51179	13.8276
	S1-10-A	33.7002	-118.33	47	9-10	9.5	2022-11-07	56	724	3820	112	306	0	142	5104	4544	418	142	2.42514	0.186227	-24.4966	4.38336	13.0225
	S1-11-A	33.7002	-118.33	47	10-12	11	2022-11-07	54.2	1290	5470	214	297	0	204	7475	6760	511	204	2.71174	0.20287	-24.3512	3.97882	13.3669
	S1-12-A	33.7002	-118.33	47	12-14	13	2022-11-07	51.4	1260	6920	180	349	29.9	1400	10138.9	8180	529	1429.9	3.74762	0.259897	-24.5013	3.95358	14.4196
	S1-13-A	33.7002	-118.33	47	14-16	15	2022-11-07	49.4	1890	10200	323	473	0	402	13288	12090	796	402	3.75735	0.260532	-24.5603	3.97316	14.4218
	S1-14-A	33.7002	-118.33	47	16-18	17	2022-11-07	47.3	1550	9040	228	236	72.3	271	11397.3	10590	464	343.3	4.52538	0.312957	-24.7446	3.58336	14.4601
	S1-15-A	33.7002	-118.33	47	18-20	19	2022-11-07	49.2	3620	18600	581	762	0	2530	26093	22220	1343	2530	5.08634	0.345193	-24.6257	3.60318	14.7348
	S1-16-A	33.7002	-118.33	47	20-22	21	2022-11-07	48	3380	7900	465	593	0	1760	14098	11280	1058	1760	5.09689	0.340831	-24.7029	3.94387	14.9543
T2-b
	S6-01-A	33.6568	-118.359	773	0-1	0.5	2022-11-07												2.76544	0.295601	-22.7748	8.09819	9.3553	0.826275	0.00138302
	S6-02-A	33.6568	-118.359	773	1-3	2	2022-11-07	27.7	82.4	593	32	56.9	19.3	74.7	858.3	675.4	88.9	94	2.96127	0.313802	-22.823	7.83577	9.43675	0.85614	0.00135266
	S6-03-A	33.6568	-118.359	773	3-4	3.5	2022-11-07	36.8	55.9	421	22.9	38.2	6.22	15.9	560.12	476.9	61.1	22.12	2.99172	0.312957	-22.8418	7.50698	9.55953	0.844524	0.00133811
	S6-04-A	33.6568	-118.359	773	4-5	4.5	2022-11-07	37.7	66.4	522	25.3	40.9	5.93	22.2	682.73	588.4	66.2	28.13	3.03023	0.315703	-22.8471	7.14967	9.59836	0.829238	0.00138232
	S6-05-A	33.6568	-118.359	773	5-6	5.5	2022-11-07	40.4	76.3	686	25.1	41.8	6.91	34.1	870.21	762.3	66.9	41.01	2.88428	0.297052	-22.8802	7.35065	9.70968	0.828855	0.00139195
	S6-06-A	33.6568	-118.359	773	6-7	6.5	2022-11-07	43.5	92.8	742	32.5	56.9	7.26	17.1	948.56	834.8	89.4	24.36	2.79683	0.292923	-22.8902	7.46706	9.54802	0.808825	0.00136701
	S6-07-A	33.6568	-118.359	773	7-8	7.5	2022-11-07	42.4	87.6	678	27.4	44.3	5.56	19.5	862.36	765.6	71.7	25.06	2.70793	0.283789	-22.8319	7.55558	9.54203
	S6-08-A	33.6568	-118.359	773	8-9	8.5	2022-11-07	44.4	56.2	412	33.4	57	0	7.07	565.67	468.2	90.4	7.07	2.8749	0.295312	-22.9376	7.5843	9.73515	0.818094	0.00137801
	S6-09-A	33.6568	-118.359	773	9-10	9.5	2022-11-07	41.6	166	1320	55.3	92.4	110	139	1882.7	1486	147.7	249	3.09643	0.313413	-23.0238	7.30657	9.87972	0.816041	0.00137623
	S6-10-A	33.6568	-118.359	773	10-11	10.5	2022-11-07	41.8	206	1550	66.8	119	31.2	73.5	2046.5	1756	185.8	104.7	2.93682	0.29835	-23.0326	7.34066	9.84356	0.810632	0.0011901
	S6-11-A	33.6568	-118.359	773	11-13	12	2022-11-07	44.3	201	1370	76.7	155	8.12	34	1844.82	1571	231.7	42.12	3.22126	0.300486	-22.7977	7.67788	10.7202	0.807751	0.00137605
	S6-12-A	33.6568	-118.359	773	13-15	14	2022-11-07	42.7	214	1380	56.3	80.9	12.3	29.3	1772.8	1594	137.2	41.6	2.92212	0.301967	-22.7906	7.57559	9.67696
	S6-13-A	33.6568	-118.359	773	15-17	16	2022-11-07	42.3	217	1360	76.4	163	8.82	65.1	1890.32	1577	239.4	73.92	3.24936	0.333413	-22.7174	7.31452	9.74574	0.774351	0.00141963
	S6-14-A	33.6568	-118.359	773	17-19	18	2022-11-07	41.4	194	1270	167	410	413	775	3229	1464	577	1188	2.96273	0.305259	-22.7427	7.72498	9.70563	0.771759	0.00128025
	S6-15-A	33.6568	-118.359	773	19-21	20	2022-11-07	45.2	31	166	18.9	29.1	0	6.92	251.92	197	48	6.92	2.52734	0.263267	-22.9252	7.5787	9.5999	0.780964	0.00120064
	S6-16-A	33.6568	-118.359	773	21-23	22	2022-11-07												2.45517	0.261565	-22.8433	7.4584	9.38644	0.793887	0.00127926
	S6-17-A	33.6568	-118.359	773	23-25	24	2022-11-07												2.51499	0.272509	-22.7987	7.57981	9.22902	0.796451	0.00135656
	S6-18-A	33.6568	-118.359	773	25-27	26	2022-11-07												2.4857	0.268628	-22.846	7.39565	9.25333	0.790243	0.00157671
	S6-19-A	33.6568	-118.359	773	27-29	28	2022-11-07												2.31188	0.249507	-22.9132	7.55387	9.26577	0.793846	0.00154662
T2-c
	S5-01-A	33.6382	-118.395	834	0-1	0.5	2022-11-07												3.19594	0.347028	-22.7544	7.18615	9.20945
	S5-02-A	33.6382	-118.395	834	1-2	1.5	2022-11-07												3.27818	0.353258	-22.668	7.43243	9.27984
	S5-03-A	33.6382	-118.395	834	2-3	2.5	2022-11-07	24	63.6	430	26.5	42.9	25.9	36.2	625.1	493.6	69.4	62.1	3.24386	0.345102	-22.7412	7.25313	9.39971
	S5-04-A	33.6382	-118.395	834	3-4	3.5	2022-11-07	26	61.2	438	21.7	27.9	3.04	12.1	563.94	499.2	49.6	15.14	3.55548	0.374196	-22.7826	7.44679	9.50165
	S5-05-A	33.6382	-118.395	834	4-5	4.5	2022-11-07	26	127	953	42.6	61.5	3.91	10.4	1198.41	1080	104.1	14.31	3.72816	0.381292	-22.8779	7.21424	9.77771
	S5-06-A	33.6382	-118.395	834	5-6	5.5	2022-11-07	25.7	593	3860	152	220	0	55.2	4880.2	4453	372	55.2	4.34295	0.429463	-22.7865	7.36313	10.1125
	S5-07-A	33.6382	-118.395	834	6-7	6.5	2022-11-07	28.4	535	2760	372	1090	67.7	205	5029.7	3295	1462	272.7	3.93157	0.405188	-22.4851	7.64445	9.70308
	S5-08-A	33.6382	-118.395	834	7-8	7.5	2022-11-07	30.2	198	922	229	582	91	276	2298	1120	811	367	3.53507	0.357634	-22.4628	7.70908	9.88461
	S5-09-A	33.6382	-118.395	834	8-9	8.5	2022-11-07	35.7	85	259	276	497	317	917	2351	344	773	1234	3.13926	0.328429	-22.4875	7.90218	9.55842
	S5-10-A	33.6382	-118.395	834	9-10	9.5	2022-11-07	41.5	11.3	41.5	46.7	97.8	27.1	925	1149.4	52.8	144.5	952.1	2.8796	0.318836	-22.5344	7.76647	9.0316
	S5-11-A	33.6382	-118.395	834	10-12	11	2022-11-07	38.6	20.7	67.1	291	630	423	919	2350.8	87.8	921	1342	2.86599	0.317281	-22.4725	7.78725	9.03299
	S5-12-A	33.6382	-118.395	834	12-14	13	2022-11-07	39.2	4.45	24.1	4.08	7.92	0	1.85	42.4	28.55	12	1.85	2.84965	0.313153	-22.4955	8.02484	9.09984
	S5-13-A	33.6382	-118.395	834	14-16	15	2022-11-07	40.5	2.01	10.5	1.09	2.16	0.578	1.33	17.668	12.51	3.25	1.908	2.84794	0.317799	-22.4391	7.77885	8.96147
	S5-14-A	33.6382	-118.395	834	16-18	17	2022-11-07	42.4	0	4.25	0.866	1.36	0	0.594	7.07	4.25	2.226	0.594	2.71088	0.30079	-22.3776	7.77287	9.01254
	S5-15-A	33.6382	-118.395	834	18-20	19	2022-11-07	45.1	0	3.28	0	0	0	0	3.28	3.28	0	0	2.49879	0.279212	-22.3424	8.28473	8.94944
	S5-16-A	33.6382	-118.395	834	20-22	21	2022-11-07												2.85961	0.321103	-22.4101	8.04311	8.90556
	S5-17-A	33.6382	-118.395	834	22-24	23	2022-11-07												2.89857	0.327212	-22.2441	8.41706	8.85838
	S5-18-A	33.6382	-118.395	834	24-26	25	2022-11-07												2.81833	0.318703	-22.0593	8.36626	8.84314
	S5-19-A	33.6382	-118.395	834	26-28	27	2022-11-07												2.88805	0.323775	-22.2352	7.97596	8.91992
T2-d
	S4-01-A	33.6259	-118.402	851	0-1	0.5	2022-11-07	18.4	14.5	96.2	0	18.3	12	38.8	179.8	110.7	18.3	50.8	3.88809	0.436088	-22.5389	7.41648	8.91585	0.907069	0.00154579	5.73078	0.594056	3.41099	0.805984
	S4-02-A	33.6259	-118.402	851	1-2	1.5	2022-11-07	24.7	13.9	93.5	0	9.59	0	0	116.99	107.4	9.59	0	4.05532	0.44102	-22.5338	7.85018	9.19532	0.89992	0.00178443	14.2825	1.48054	1.50812	0.868715
	S4-03-A	33.6259	-118.402	851	2-3	2.5	2022-11-07	27	14.6	94.1	0	11.6	0	0	120.3	108.7	11.6	0	3.89512	0.421857	-22.6189	7.5263	9.23327	0.918731	0.00142945	23.63	2.4495	4.07943	1.22596
	S4-04-A	33.6259	-118.402	851	3-4	3.5	2022-11-07	29	20.7	149	9.59	14.5	0	0	193.79	169.7	24.09	0	3.7401	0.400384	-22.7306	7.16893	9.34127	0.945599	0.00147015	37.1094	3.84678	1.68439	1.02302
	S4-05-A	33.6259	-118.402	851	4-5	4.5	2022-11-07	29.3	75.8	516	27.4	42.5	11.5	27.3	700.5	591.8	69.9	38.8	6.54894	0.403931	-22.5026	6.5974	16.213	0.894441	0.00146518	50.0066	5.18371	4.95278	1.53623
	S4-06-A	33.6259	-118.402	851	5-6	5.5	2022-11-07	25.1	200	1480	63.6	80.1	5.8	26.6	1856.1	1680	143.7	32.4	4.41528	0.43575	-22.7452	7.30193	10.1326	0.903814	0.0014833	59.9541	6.21488	4.83467	1.46936
	S4-07-A	33.6259	-118.402	851	6-7	6.5	2022-11-07	25.1	574	2300	604	1280	226	512	5496	2874	1884	738	4.46516	0.449795	-22.4054	7.55869	9.92711	0.813776	0.00135912	67.9435	7.04306	6.10569	1.24155
	S4-08-A	33.6259	-118.402	851	7-8	7.5	2022-11-07	28.1	1520	5750	5950	11700	3020	4840	32780	7270	17650	7860	5.37037	0.415625	-22.2507	7.51238	12.9212			76.9725	7.97901	2.88303	1.47337
	S4-09-A	33.6259	-118.402	851	8-9	8.5	2022-11-07	32.2	41.2	128	2840	4930	267	340	8546.2	169.2	7770	607	3.93262	0.379732	-22.3788	7.4027	10.3563	0.565426	0.000968806	98.9732	10.2596	-0.271987	0.74626
	S4-10-A	33.6259	-118.402	851	9-10	9.5	2022-11-07	33.8	6.72	18	18	17.5	20.7	18.4	99.32	24.72	35.5	39.1	3.03936	0.335638	-22.4651	7.50098	9.05548			112.604	11.6726	-0.288639	0.691888
	S4-11-A	33.6259	-118.402	851	10-12	11	2022-11-07	35.6	2.35	10.6	1.93	3.36	0	0	18.24	12.95	5.29	0	3.11486	0.343334	-22.5123	8.10529	9.0724	0.797828	0.00139643
	S4-12-A	33.6259	-118.402	851	12-14	13	2022-11-07												3.0438	0.338281	-22.3913	7.92195	8.99784			164.114	17.0122	-0.279715	0.603757
	S4-13-A	33.6259	-118.402	851	14-16	15	2022-11-07												3.07984	0.34192	-22.4906	7.70382	9.00749	0.79321	0.00124253
	S4-14-A	33.6259	-118.402	851	16-18	17	2022-11-07												3.02213	0.337069	-22.4337	7.83723	8.96591			223.924	23.2121	0.314804	0.928312
	S4-15-A	33.6259	-118.402	851	18-20	19	2022-11-07	37.3	1.8	8.98	0	1.82	0	0	12.6	10.78	1.82	0	3.19304	0.35829	-22.2689	7.57702	8.9119	0.802495	0.00146761
T2-e
	S2-01-A	33.6017	-118.419	873	0-1	0.5	2022-11-07	10.8	16.2	126	11	10.3	3.75	8.64	175.89	142.2	21.3	12.39	3.45881	0.382697	-22.5163	8.26159	9.03799
	S2-02-A	33.6017	-118.419	873	1-2	1.5	2022-11-07	18	20.9	181	9.67	12.9	3.87	19	247.34	201.9	22.57	22.87	4.2105	0.458693	-22.6266	7.38894	9.17936
	S2-03-A	33.6017	-118.419	873	2-3	2.5	2022-11-07	25.6	19.1	172	7.45	10.8	2.07	6.92	218.34	191.1	18.25	8.99	4.24038	0.451826	-22.6897	7.12067	9.38498
	S2-04-A	33.6017	-118.419	873	3-4	3.5	2022-11-07	32.3	17.3	154	6.91	9.69	3.17	7.74	198.81	171.3	16.6	10.91	4.06932	0.434953	-22.6676	7.17525	9.35577
	S2-05-A	33.6017	-118.419	873	4-5	4.5	2022-11-07	27.3	65.1	564	23.4	28.7	2.88	15.9	699.98	629.1	52.1	18.78	4.38669	0.457797	-22.7369	7.13488	9.58216
	S2-06-A	33.6017	-118.419	873	5-6	5.5	2022-11-07	29.4	268	2070	72	81.2	0	55.7	2546.9	2338	153.2	55.7	4.84654	0.478723	-22.4851	7.52566	10.1239
	S2-07-A	33.6017	-118.419	873	6-7	6.5	2022-11-07	25.7	318	1760	257	558	29.2	126	3048.2	2078	815	155.2	4.62279	0.488946	-22.2477	7.68758	9.45461
	S2-08-A	33.6017	-118.419	873	7-8	7.5	2022-11-07	27.7	77	241	631	1220	2640	4720	9529	318	1851	7360	3.93353	0.407815	-22.4951	8.0986	9.64539
	S2-09-A	33.6017	-118.419	873	8-9	8.5	2022-11-07	28.7	9.54	16.8	38.8	61.2	64.7	116	307.04	26.34	100	180.7	3.63447	0.399218	-22.5548	7.62154	9.10398
	S2-10-A	33.6017	-118.419	873	9-10	9.5	2022-11-07	30.8	3.9	15.4	4.07	8.28	1.2	1.54	34.39	19.3	12.35	2.74	3.61814	0.401932	-22.6186	7.66958	9.00188
	S2-11-A	33.6017	-118.419	873	10-12	11	2022-11-07	37.5	1.5	6.54	2.66	2.71	2.62	2.22	18.25	8.04	5.37	4.84	3.55129	0.394996	-22.7796	7.88811	8.99071
	S2-12-A	33.6017	-118.419	873	12-14	13	2022-11-07												3.84933	0.441563	-22.1305	8.02996	8.71753
	S2-13-A	33.6017	-118.419	873	14-16	15	2022-11-07												3.3612	0.381679	-22.6308	7.94419	8.80636
	S2-14-A	33.6017	-118.419	873	16-18	17	2022-11-07												3.79702	0.436603	-22.1161	8.1768	8.69673
	S2-15-A	33.6017	-118.419	873	18-20	19	2022-11-07	36.5	0	1.98	0	0.934	1.26	1.42	5.594	1.98	0.934	2.68	3.924	0.447839	-22.133	7.95251	8.76208
	S2-16-A	33.6017	-118.419	873	20-22	21	2022-11-07												3.85754	0.443062	-22.1814	8.40544	8.70653
	S2-17-A	33.6017	-118.419	873	22-24	23	2022-11-07
	S2-18-A	33.6017	-118.419	873	24-26	25	2022-11-07												3.70467	0.423052	-21.9965	8.05312	8.75701
	S2-19-A	33.6017	-118.419	873	26-28	27	2022-11-07												3.69453	0.418171	-22.2424	8.09232	8.83497
T2-f
	S7-01-A	33.5844	-118.435	890	0-1	0.5	2022-12-15	11.7	7.35	51.5	4.68	6.96	9.05	33.9	113.44	58.85	11.64	42.95	4.26184	0.47575	-22.5529	8.54699	8.95815
	S7-02-A	33.5844	-118.435	890	1-2	1.5	2022-12-15	18.9	8.81	65.3	5.1	6.33	2.62	6.01	94.17	74.11	11.43	8.63	4.30608	0.472628	-22.7931	7.86535	9.11093
	S7-03-A	33.5844	-118.435	890	2-3	2.5	2022-12-15	26	7.65	59.2	4.22	5.74	3.28	8.17	88.26	66.85	9.96	11.45	4.242	0.455943	-22.7312	7.23081	9.30381
	S7-04-A	33.5844	-118.435	890	3-4	3.5	2022-12-15	27.6	8.04	62.6	3.49	5.15	2.65	5.88	87.81	70.64	8.64	8.53	4.16599	0.442724	-22.7108	7.36848	9.4099
	S7-05-A	33.5844	-118.435	890	4-5	4.5	2022-12-15	22.9	220	1590	49.8	62.1	7.34	30	1959.24	1810	111.9	37.34	4.92744	0.493332	-22.7994	7.46324	9.98808
	S7-06-A	33.5844	-118.435	890	5-6	5.5	2022-12-15	19.2	206	1250	181	411	78.2	266	2392.2	1456	592	344.2	4.8392	0.488533	-22.4539	7.93888	9.90556
	S7-07-A	33.5844	-118.435	890	6-7	6.5	2022-12-15	25.2	399	1440	622	1230	344	901	4936	1839	1852	1245	4.65917	0.469196	-22.6128	8.04152	9.93012
	S7-08-A	33.5844	-118.435	890	7-8	7.5	2022-12-15	24.8	475	1970	873	2910	630	1780	8638	2445	3783	2410	4.03983	0.437283	-22.3861	7.96451	9.23849
	S7-09-A	33.5844	-118.435	890	8-9	8.5	2022-12-15	30.8	9.09	32	13.7	34.9	5.22	14.1	109.01	41.09	48.6	19.32	3.76344	0.41915	-22.5267	7.71305	8.97874
	S7-10-A	33.5844	-118.435	890	9-10	9.5	2022-12-15	32.1	7.65	28.4	18.6	59.6	7.52	23.3	145.07	36.05	78.2	30.82	3.93305	0.446935	-22.6768	7.2896	8.80006
	S7-11-A	33.5844	-118.435	890	10-12	11	2022-12-15	33.2	0	3.41	0	1.32	0	0	4.73	3.41	1.32	0	3.73607	0.420285	-22.7464	7.83281	8.88939
	S7-12-A	33.5844	-118.435	890	12-14	13	2022-12-15												3.72945	0.420947	-22.8843	8.18261	8.85967
	S7-13-A	33.5844	-118.435	890	14-16	15	2022-12-15												3.88071	0.437575	-22.4909	8.14538	8.86867
	S7-14-A	33.5844	-118.435	890	16-18	17	2022-12-15												4.10516	0.464869	-22.2178	8.36417	8.83078
	S7-15-A	33.5844	-118.435	890	18-20	19	2022-12-15	34.2	0	1.64	0	0.824	0	1.45	3.914	1.64	0.824	1.45	4.3753	0.497135	-22.2198	8.16084	8.80104
T2-g
	S3-01-A	33.5667	-118.45	892	0-1	0.5	2022-11-07												2.20206	0.261922	-22.41	8.36793	8.40732			1.3583	0.0856164	4.36323	1.15653
	S3-02-A	33.5667	-118.45	892	1-2	1.5	2022-11-07	11.8	10.6	70.7	7.8	8.38	4.4	8.99	110.87	81.3	16.18	13.39						0.914107	0.00148961
	S3-03-A	33.5667	-118.45	892	2-3	2.5	2022-11-07	22.1	0	112	8.75	8.2	6.85	9.54	145.34	112	16.95	16.39	3.95373	0.446754	-22.5463	7.91576	8.84991	0.934604	0.00145491	11.461	0.722406	1.25439	1.25439
	S3-04-A	33.5667	-118.45	892	3-4	3.5	2022-11-07	30.4	16.7	130	7.4	12.2	0	0	166.3	146.7	19.6	0	4.1607	0.452533	-22.4446	7.62128	9.19426	0.932528	0.00145256	27.6189	1.74087	2.08427	1.23512
	S3-05-A	33.5667	-118.45	892	4-5	4.5	2022-11-07	28.4	23	165	9.92	14.2	0	13.8	225.92	188	24.12	13.8	4.3195	0.461731	-22.5303	7.20645	9.35502	1.15742	0.00200198	38.1592	2.40525	1.29602	1.72802
	S3-06-A	33.5667	-118.45	892	5-6	5.5	2022-11-07	22.2	103	778	33.4	34.2	0	0	948.6	881	67.6	0	4.76913	0.476762	-22.4568	7.64798	10.0032	0.866875	0.00136656	46.5316	2.93297	2.05205	1.36803
	S3-07-A	33.5667	-118.45	892	6-7	6.5	2022-11-07	26.9	154	524	150	326	93.2	125	1372.2	678	476	218.2	7.61152	0.507096	-22.4976	8.26531	15.01	0.81951	0.00136232	56.6934	3.57349	3.2199	1.22356
	S3-08-A	33.5667	-118.45	892	7-8	7.5	2022-11-07	32.9	27.1	42.7	75.7	84.9	72	86.6	389	69.8	160.6	158.6	3.91552	0.431503	-22.4171	7.65723	9.07415			76.899	4.84709	-0.8	1.5
	S3-09-A	33.5667	-118.45	892	8-9	8.5	2022-11-07	33.6	0	8.27	0	10.5	11.2	38.7	68.67	8.27	10.5	49.9	3.93384	0.439222	-22.5067	7.89159	8.95639	0.843062	0.00141775	94.1111	5.932	0.6	0.7
	S3-10-A	33.5667	-118.45	892	9-10	9.5	2022-11-07	28.5	1.1	6.24	0	0.811	0	0	8.151	7.34	0.811	0	3.84281	0.433266	-22.5788	7.69091	8.86939			107.07	6.7488	0.0706166	0.776782
	S3-11-A	33.5667	-118.45	892	10-12	11	2022-11-07	32.6	0.775	4.33	0.451	0.575	0	0	6.131	5.105	1.026	0	3.89811	0.440364	-22.4564	7.98935	8.85203	0.844007	0.00135298
	S3-12-A	33.5667	-118.45	892	12-14	13	2022-11-07												4.14111	0.471634	-22.2806	8.04345	8.78033			149.457	9.42055	-0.044414	0.710624
	S3-13-A	33.5667	-118.45	892	14-16	15	2022-11-07												4.21064	0.484421	-21.9467	8.30889	8.69211	0.82352	0.00135217
	S3-14-A	33.5667	-118.45	892	16-18	17	2022-11-07												4.28244	0.491758	-21.7785	8.31383	8.70843			196.174	12.3652	-0.783288	0.783288
	S3-15-A	33.5667	-118.45	892	18-20	19	2022-11-07	32.8	0	0	0	9.02	0	0	9.02	0	9.02	0	4.25589	0.492147	-21.892	8.07497	8.64759	0.813762	0.00125028
	S3-16-A	33.5667	-118.45	892	20-22	21	2022-11-07												4.08209	0.465335	-21.9886	8.13928	8.77236			245.27	15.4598	0.258736	0.672714
	S3-17-A	33.5667	-118.45	892	22-24	23	2022-11-07												4.04434	0.463392	-21.9925	8.05402	8.72769
	S3-18-A	33.5667	-118.45	892	24-26	25	2022-11-07												3.63875	0.409872	-22.0558	8.09584	8.87779			335.596	21.1532	0	0.745894
	S3-19-A	33.5667	-118.45	892	26-28	27	2022-11-07												3.72829	0.417446	-22.106	7.97926	8.9312
	S3-20-A	33.5667	-118.45	892	28-30	29	2022-11-07												3.26162	0.364914	-22.0511	7.89105	8.93805			427.339	26.936	0.798577	1.06477
T2-h
	S8-01-A	33.5464	-118.468	891	0-1	0.5	2022-12-15	10.7	3.91	23.6	4.26	3.82	2.72	5.85	44.16	27.51	8.08	8.57	3.95133	0.463677	-22.4323	9.8665	8.52172
	S8-02-A	33.5464	-118.468	891	1-2	1.5	2022-12-15	18.5	7.69	52.4	4.43	5.21	4.24	5.6	79.57	60.09	9.64	9.84	4.3518	0.486436	-22.7079	8.13033	8.94628
	S8-03-A	33.5464	-118.468	891	2-3	2.5	2022-12-15	27.4	6.58	52.4	3.36	5.66	4.42	9.95	82.37	58.98	9.02	14.37	4.11704	0.445751	-22.9392	7.21672	9.2362
	S8-04-A	33.5464	-118.468	891	3-4	3.5	2022-12-15	28.8	30.3	218	12.5	16.3	10.8	31.7	319.6	248.3	28.8	42.5	4.55061	0.474276	-22.6518	7.47801	9.59486
	S8-05-A	33.5464	-118.468	891	4-5	4.5	2022-12-15	28.8	37.5	221	40.7	58.3	108	199	664.5	258.5	99	307	4.72216	0.494917	-22.4468	7.76852	9.54132
	S8-06-A	33.5464	-118.468	891	5-6	5.5	2022-12-15	30.2	12.8	49	31.9	42.4	115	91.8	342.9	61.8	74.3	206.8	4.03736	0.441439	-22.6086	7.93254	9.14591
	S8-07-A	33.5464	-118.468	891	6-7	6.5	2022-12-15	29.4	1.98	7.7	3.29	2.17	2.1	2.16	19.4	9.68	5.46	4.26	3.89018	0.436	-22.5617	7.92738	8.92242
	S8-08-A	33.5464	-118.468	891	7-8	7.5	2022-12-15	32.5	0.685	3.03	1.11	0.742	0	1.1	6.667	3.715	1.852	1.1	3.96699	0.449262	-22.7772	8.07192	8.83002
	S8-09-A	33.5464	-118.468	891	8-9	8.5	2022-12-15	31.1	0	1.55	0	0	0	1	2.55	1.55	0	1	3.9846	0.448271	-22.8347	7.89708	8.8888
	S8-10-A	33.5464	-118.468	891	9-10	9.5	2022-12-15	33.2	0	0.998	0	0	1.39	4.63	7.018	0.998	0	6.02	3.90441	0.440268	-22.8295	7.90237	8.86827
	S8-11-A	33.5464	-118.468	891	10-12	11	2022-12-15	36	0	2.9	0	0.724	0	1.48	5.104	2.9	0.724	1.48	4.31722	0.489773	-22.522	7.76153	8.81474
	S8-12-A	33.5464	-118.468	891	12-14	13	2022-12-15												4.13092	0.472701	-22.3338	8.03053	8.73897
	S8-13-A	33.5464	-118.468	891	14-16	15	2022-12-15												4.09841	0.474934	-22.0578	8.38091	8.62942
	S8-14-A	33.5464	-118.468	891	16-18	17	2022-12-15												4.11135	0.468278	-22.0346	8.10119	8.77973
	S8-15-A	33.5464	-118.468	891	18-20	19	2022-12-15	36.6	0	0	0	0	0	0.611	0.611	0	0	0.611	3.80368	0.434992	-22.2807	7.71684	8.74425
T2-i
	S9-01-A	33.5356	-118.478	906	0-1	0.5	2022-12-15	26.6	2.11	13.9	1.9	1.88	2.1	3.59	25.48	16.01	3.78	5.69	4.37625	0.489105	-22.8456	7.81526	8.94746
	S9-02-A	33.5356	-118.478	906	1-2	1.5	2022-12-15	30.5	6.46	49.5	3.96	4.92	3.61	5.25	73.7	55.96	8.88	8.86	4.01011	0.443882	-22.9275	7.61797	9.03418
	S9-03-A	33.5356	-118.478	906	2-3	2.5	2022-12-15	30.8	5.8	44.7	4.42	5.88	7.16	21.7	89.66	50.5	10.3	28.86	4.44926	0.4868	-22.6626	7.61917	9.13982
	S9-04-A	33.5356	-118.478	906	3-4	3.5	2022-12-15	31.5	13.5	95.9	6.55	6.7	3.1	6.81	132.56	109.4	13.25	9.91	4.77453	0.511368	-22.5246	7.5535	9.33677
	S9-05-A	33.5356	-118.478	906	4-5	4.5	2022-12-15	31.6	97.3	644	89.7	132	55.9	73	1091.9	741.3	221.7	128.9	4.79732	0.506944	-22.2646	7.88928	9.4632
	S9-06-A	33.5356	-118.478	906	5-6	5.5	2022-12-15	34	23.3	68.2	215	342	1000	1120	2768.5	91.5	557	2120	4.19106	0.448713	-22.5228	7.95629	9.34017
	S9-07-A	33.5356	-118.478	906	6-7	6.5	2022-12-15	34	1.42	3.1	2.37	1.67	0	1.16	9.72	4.52	4.04	1.16	3.99381	0.447922	-22.4799	7.92034	8.9163
	S9-08-A	33.5356	-118.478	906	7-8	7.5	2022-12-15	34.5	0	2.5	0	0.96	1.13	3.18	7.77	2.5	0.96	4.31	3.79709	0.426938	-22.4914	8.18037	8.89376
	S9-09-A	33.5356	-118.478	906	8-9	8.5	2022-12-15	35.1	0	0.758	0	0	0	0.762	1.52	0.758	0	0.762	3.99343	0.446982	-22.5493	8.19792	8.9342
	S9-10-A	33.5356	-118.478	906	9-10	9.5	2022-12-15	34.2	0	0.839	0	0	0	0	0.839	0.839	0	0	3.98825	0.450555	-22.3554	8.3152	8.85187
	S9-11-A	33.5356	-118.478	906	10-12	11	2022-12-15	36.6	0	0.788	0	0	0	0	0.788	0.788	0	0	4.07645	0.45892	-22.2618	8.41011	8.8827
	S9-12-A	33.5356	-118.478	906	12-14	13	2022-12-15												4.30483	0.490028	-21.9961	8.5365	8.78486
	S9-13-A	33.5356	-118.478	906	14-16	15	2022-12-15												4.24818	0.490171	-21.9311	8.45178	8.66674
	S9-14-A	33.5356	-118.478	906	16-18	17	2022-12-15												4.49427	0.518664	-21.8487	8.51313	8.66508
	S9-15-A	33.5356	-118.478	906	18-20	19	2022-12-15	37.2	0	0.606	0	0	0	0.525	1.131	0.606	0	0.525	3.90685	0.442919	-22.0508	8.40281	8.82068
T2-j
	S10-01-A	33.5217	-118.49	909	0-1	0.5	2022-12-15	26.7	2.01	11.8	2.05	3.58	4.32	7.81	31.57	13.81	5.63	12.13	4.49821	0.505274	-22.5714	7.66732	8.90253	0.933081	0.00150371	15.5386	7.76932	4.23929	1.64604
	S10-02-A	33.5217	-118.49	909	1-2	1.5	2022-12-15	32.4	3.33	24.7	2.62	4.09	3.74	4.29	42.77	28.03	6.71	8.03	3.79852	0.422753	-22.5146	7.67542	8.9852	0.922121	0.00150175	30.5185	23.0286	1.25269	0.83725
	S10-03-A	33.5217	-118.49	909	2-3	2.5	2022-12-15	35	7.86	56.8	8.71	12.6	18.2	36.9	141.07	64.66	21.31	55.1	3.76723	0.421372	-22.3089	7.76701	8.94037	0.8436	0.00146318	38.0526	34.2856	1.6	0.9
	S10-04-A	33.5217	-118.49	909	3-4	3.5	2022-12-15	32	10.7	82.6	5.71	6.54	3.35	5.18	114.08	93.3	12.25	8.53	4.2154	0.460159	-22.5716	7.32659	9.16074	0.941492	0.00146566	55.5889	46.8208	2.14079	1.28768
	S10-05-A	33.5217	-118.49	909	4-5	4.5	2022-12-15	27.6	76.2	556	29.8	35.1	8.78	20.3	726.18	632.2	64.9	29.08	4.73535	0.508414	-22.16	8.04554	9.31396	0.932838	0.00151832	75.9285	65.7587	7.37989	1.33112
	S10-06-A	33.5217	-118.49	909	5-6	5.5	2022-12-15	30.4	66.6	218	414	620	619	579	2516.6	284.6	1034	1198	4.23569	0.462438	-22.2525	7.82696	9.15948	0.84288	0.00134979	101.211	88.5699	2.39325	1.33868
	S10-07-A	33.5217	-118.49	909	6-7	6.5	2022-12-15	29.8	12.1	47.4	0	34.6	17	14.9	126	59.5	34.6	31.9	3.77362	0.429574	-22.3234	8.06343	8.78455	0.839802	0.00137161	133.548	117.38	-0.326194	0.907404
	S10-08-A	33.5217	-118.49	909	7-8	7.5	2022-12-15	31.4	1.87	4.34	1.32	0.867	0	0.465	8.862	6.21	2.187	0.465	3.92529	0.449072	-22.4424	7.92661	8.7409			143.304	138.426	0.323193	1.08096
	S10-09-A	33.5217	-118.49	909	8-9	8.5	2022-12-15	33.4	0	1.8	0.596	0.559	0	0	2.955	1.8	1.155	0	3.92358	0.449078	-22.4412	7.98834	8.73699	0.840967	0.0013727			-0.293697	0.818453
	S10-10-A	33.5217	-118.49	909	9-10	9.5	2022-12-15	34.5	0	1.54	0	0.441	0	0.295	2.276	1.54	0.441	0.295	3.93869	0.453609	-22.4067	7.93171	8.68301					0.155089	0.7886
	S10-11-A	33.5217	-118.49	909	10-12	11	2022-12-15	35.2	0	2.32	2.31	2.18	0.612	0.476	7.898	2.32	4.49	1.088	3.47931	0.398973	-22.3776	8.20707	8.72066	0.833829	0.00136094
	S10-12-A	33.5217	-118.49	909	12-14	13	2022-12-15												4.01753	0.46327	-22.1259	8.02201	8.67211					0.79112	1.03165
	S10-13-A	33.5217	-118.49	909	14-16	15	2022-12-15												4.16023	0.480656	-21.8436	8.21268	8.65531	0.816336	0.00133416
	S10-14-A	33.5217	-118.49	909	16-18	17	2022-12-15												4.1332	0.480974	-21.8239	8.33323	8.59341					0.0308041	0.866687
	S10-15-A	33.5217	-118.49	909	18-20	19	2022-12-15	34.1	0	1.13	0.64	0.651	0	0	2.421	1.13	1.291	0	3.94879	0.45637	-22.0891	8.16911	8.65261	0.795607	0.00146726

## Sheet: site_info
Site*	Sample_site_ID^	Latitude	Longitude	Water_depth	Sampling_date
T2-a	S1	33.7002	-118.33	47	2022-11-07
T2-e	S2	33.6017	-118.419	873	2022-11-07
T2-g	S3	33.5667	-118.45	892	2022-11-07
T2-d	S4	33.6259	-118.402	851	2022-11-07
T2-c	S5	33.6382	-118.395	834	2022-11-07
T2-b	S6	33.6568	-118.359	773	2022-11-07
T2-f	S7	33.5844	-118.435	890	2022-12-15
T2-h	S8	33.5464	-118.468	891	2022-12-15
T2-i	S9	33.5356	-118.478	906	2022-12-15
T2-j	S10	33.5217	-118.49	909	2022-12-15
T1-c	S11	33.6167	-118.667	758	2022-12-15
T1-b	S12	33.63	-118.543	886	2022-12-15
T1-a	S13	33.65	-118.433	862	2022-12-15
* Site identifier as appeared in the manuscript
^ In-house site ID given at the time of sampling which match with sample ID
